# Supplementary material for: ﻿Two new records and an updated checklist of freshwater crabs (Arthropoda, Malacostraca, Decapoda, Potamidae and Gecarcinucidae) from Bangladesh
Source: Zookeys. 2023 Jun 16;1167:211–22. doi: 10.3897/zookeys.1167.102766 (PMC10848805; doi:10.3897/zookeys.1167.102766)
Supplement: XML Treatment for Acanthopotamon fungosum [file zookeys.1167.102766-treatment2.xml]

<!DOCTYPE tp:taxon-treatment
  PUBLIC "-//TaxonX//DTD Taxonomic Treatment Publishing DTD v0 20100105//EN" "tax-treatment-NSO.dtd">
<tp:taxon-treatment xmlns:tp="http://www.plazi.org/taxpub"><tp:treatment-meta><kwd-group><label>Taxon classification</label><kwd>
                <named-content content-type="kingdom">Animalia</named-content>
              </kwd><kwd>
                <named-content content-type="order">Decapoda</named-content>
              </kwd><kwd>
                <named-content content-type="family">Potamidae</named-content>
              </kwd></kwd-group><mixed-citation publication-type="journal"><person-group><name><surname>Shashi</surname><given-names>Shibly Sadique</given-names></name><name><surname>Pan</surname><given-names>Da</given-names></name><name><surname>Emu</surname><given-names>Nusrath Jahan</given-names></name><name><surname>Roy</surname><given-names>Mishal</given-names></name><name><surname>Sadek</surname><given-names>Md. Abu</given-names></name><name><surname>Sharifuzzaman</surname><given-names>S M</given-names></name><name><surname>Sun</surname><given-names>Hongying</given-names></name></person-group><article-title>﻿Two new records and an updated checklist of freshwater crabs (<tp:taxon-name><tp:taxon-name-part taxon-name-part-type="phylum">Arthropoda</tp:taxon-name-part></tp:taxon-name>, <tp:taxon-name><tp:taxon-name-part taxon-name-part-type="class">Malacostraca</tp:taxon-name-part></tp:taxon-name>, <tp:taxon-name><tp:taxon-name-part taxon-name-part-type="order">Decapoda</tp:taxon-name-part></tp:taxon-name>, <tp:taxon-name><tp:taxon-name-part taxon-name-part-type="family">Potamidae</tp:taxon-name-part></tp:taxon-name> and <tp:taxon-name><tp:taxon-name-part taxon-name-part-type="family">Gecarcinucidae</tp:taxon-name-part></tp:taxon-name>) from Bangladesh</article-title><source>Zookeys</source><day>16</day><month>06</month><year>2023</year><volume>1167</volume><fpage>211</fpage><lpage>222</lpage><pub-id pub-id-type="doi">10.3897/zookeys.1167.102766</pub-id></mixed-citation></tp:treatment-meta><tp:nomenclature><label>﻿</label><tp:taxon-name>
              <object-id xmlns:xlink="http://www.w3.org/1999/xlink" content-type="arpha" xlink:type="simple">B66E39EE-A8CC-56BC-93FE-115CCF0E32CD</object-id>
              <tp:taxon-name-part taxon-name-part-type="genus" reg="Acanthopotamon">Acanthopotamon</tp:taxon-name-part>
              <tp:taxon-name-part taxon-name-part-type="species" reg="fungosum">fungosum</tp:taxon-name-part>
            </tp:taxon-name><tp:taxon-authority>(Alcock, 1909)</tp:taxon-authority><xref ref-type="fig" rid="F2">Figs 2</xref><xref ref-type="fig" rid="F4">, 4a, b</xref><tp:nomenclature-citation-list><tp:nomenclature-citation><tp:taxon-name><tp:taxon-name-part taxon-name-part-type="genus" reg="Potamon">Potamon</tp:taxon-name-part> (<tp:taxon-name-part taxon-name-part-type="subgenus" reg="Paratelphusa">Paratelphusa</tp:taxon-name-part>) <tp:taxon-name-part taxon-name-part-type="species" reg="fungosum">fungosum</tp:taxon-name-part></tp:taxon-name><comment>Alcock, 1909: 250.</comment></tp:nomenclature-citation><tp:nomenclature-citation><tp:taxon-name><tp:taxon-name-part taxon-name-part-type="genus" reg="Potamon">Potamon</tp:taxon-name-part> (<tp:taxon-name-part taxon-name-part-type="subgenus" reg="Acanthopotamon">Acanthopotamon</tp:taxon-name-part>) <tp:taxon-name-part taxon-name-part-type="species" reg="fungosum">fungosum</tp:taxon-name-part></tp:taxon-name><comment>—<xref ref-type="bibr" rid="B4">Alcock 1910</xref>: 65, fig. 12.</comment></tp:nomenclature-citation><tp:nomenclature-citation><tp:taxon-name>
                  <tp:taxon-name-part taxon-name-part-type="genus" reg="Lobothelphusa">Lobothelphusa</tp:taxon-name-part>
                  <tp:taxon-name-part taxon-name-part-type="species" reg="fungosa">fungosa</tp:taxon-name-part>
                </tp:taxon-name><comment>—<xref ref-type="bibr" rid="B7">Bott 1970</xref>: 148, pl. 38 fig. 25, pl. 46 fig. 23.</comment></tp:nomenclature-citation><tp:nomenclature-citation><tp:taxon-name>
                  <tp:taxon-name-part taxon-name-part-type="genus" reg="Paratelphusa">Paratelphusa</tp:taxon-name-part>
                  <tp:taxon-name-part taxon-name-part-type="species" reg="fungosum">fungosum</tp:taxon-name-part>
                </tp:taxon-name><comment>—<xref ref-type="bibr" rid="B9">Brandis and Sharma 2005</xref>: 14.</comment></tp:nomenclature-citation><tp:nomenclature-citation><tp:taxon-name>
                  <tp:taxon-name-part taxon-name-part-type="genus" reg="Acanthopotamon">Acanthopotamon</tp:taxon-name-part>
                  <tp:taxon-name-part taxon-name-part-type="species" reg="fungosum">fungosum</tp:taxon-name-part>
                </tp:taxon-name><comment>—<xref ref-type="bibr" rid="B43">Yeo and Ng 2007</xref>: 274; <xref ref-type="bibr" rid="B29">Ng et al. 2008</xref>: 159.</comment></tp:nomenclature-citation></tp:nomenclature-citation-list></tp:nomenclature><tp:treatment-sec sec-type="material" id="SECID0EICAE"><title>Material examined.</title><p>1 male, 28.84 × 24.28 mm (Table <xref ref-type="table" rid="T1">1</xref>), Chittagong University Campus, Chattogram, Bangladesh, <named-content xmlns:xlink="http://www.w3.org/1999/xlink" content-type="dwc:verbatimCoordinates" xlink:type="simple"><named-content content-type="geo-json" specific-use="{&#34;type&#34;:&#34;Point&#34;,&#34;coordinates&#34;:[91.780000,22.468611]}" id="NCID0EVCAE" xlink:type="simple">22°28'07"N, 91°46'48"E</named-content></named-content>; 15 August 2021, collected by Shibly Sadique Shashi.</p><table-wrap id="T1" position="float" orientation="portrait"><label>Table 1.</label><caption><p>The morphometric features of <italic><tp:taxon-name><tp:taxon-name-part taxon-name-part-type="genus" reg="Acanthopotamon">Acanthopotamon</tp:taxon-name-part><tp:taxon-name-part taxon-name-part-type="species" reg="fungosum">fungosum</tp:taxon-name-part></tp:taxon-name></italic> (IMSCU/FW-crab2108.01) and <italic><tp:taxon-name><tp:taxon-name-part taxon-name-part-type="genus" reg="Maydelliathelphusa">Maydelliathelphusa</tp:taxon-name-part><tp:taxon-name-part taxon-name-part-type="species" reg="edentula">edentula</tp:taxon-name-part></tp:taxon-name></italic> (IMSCU/FW-crab2108.02). Lengths and widths in mm; weight in g.</p></caption><table id="TID0EIBBG" rules="all"><tbody><tr><th rowspan="1" colspan="1">Morphometric data</th><th rowspan="1" colspan="1"><italic><tp:taxon-name><tp:taxon-name-part taxon-name-part-type="genus" reg="Acanthopotamon">Acanthopotamon</tp:taxon-name-part><tp:taxon-name-part taxon-name-part-type="species" reg="fungosum">fungosum</tp:taxon-name-part></tp:taxon-name></italic> (♂)</th><th rowspan="1" colspan="1"><italic><tp:taxon-name><tp:taxon-name-part taxon-name-part-type="genus" reg="Maydelliathelphusa">Maydelliathelphusa</tp:taxon-name-part><tp:taxon-name-part taxon-name-part-type="species" reg="edentula">edentula</tp:taxon-name-part></tp:taxon-name></italic> (♂)</th></tr><tr><td rowspan="1" colspan="1">Carapace width</td><td rowspan="1" colspan="1">28.84</td><td rowspan="1" colspan="1">65.89</td></tr><tr><td rowspan="1" colspan="1">Carapace length</td><td rowspan="1" colspan="1">24.28</td><td rowspan="1" colspan="1">49.16</td></tr><tr><td rowspan="1" colspan="1">Frontal width</td><td rowspan="1" colspan="1">9.11</td><td rowspan="1" colspan="1">14.84</td></tr><tr><td rowspan="1" colspan="1">Pleon width</td><td rowspan="1" colspan="1">11.13</td><td rowspan="1" colspan="1">24.72</td></tr><tr><td rowspan="1" colspan="1">Pleon length</td><td rowspan="1" colspan="1">15.89</td><td rowspan="1" colspan="1">35.29</td></tr><tr><td rowspan="1" colspan="1">Telson length</td><td rowspan="1" colspan="1">4.26</td><td rowspan="1" colspan="1">10.37</td></tr><tr><td rowspan="1" colspan="1">Major chela length</td><td rowspan="1" colspan="1">22.23</td><td rowspan="1" colspan="1">65.52</td></tr><tr><td rowspan="1" colspan="1">Cheliped length</td><td rowspan="1" colspan="1">41.65</td><td rowspan="1" colspan="1">125.57</td></tr><tr><td rowspan="1" colspan="1">Dactyl length</td><td rowspan="1" colspan="1">13.81</td><td rowspan="1" colspan="1">45.77</td></tr><tr><td rowspan="1" colspan="1">Merus length</td><td rowspan="1" colspan="1">10.44</td><td rowspan="1" colspan="1">25.97</td></tr><tr><td rowspan="1" colspan="1">1<sup>st</sup> ambulatory leg length</td><td rowspan="1" colspan="1">33.31</td><td rowspan="1" colspan="1">72.96</td></tr><tr><td rowspan="1" colspan="1">2<sup>nd</sup> ambulatory leg length</td><td rowspan="1" colspan="1">38.99</td><td rowspan="1" colspan="1">88.87</td></tr><tr><td rowspan="1" colspan="1">3<sup>rd</sup> ambulatory leg length</td><td rowspan="1" colspan="1">38.01</td><td rowspan="1" colspan="1">84.55</td></tr><tr><td rowspan="1" colspan="1">4<sup>th</sup> ambulatory leg length</td><td rowspan="1" colspan="1">32.24</td><td rowspan="1" colspan="1">65.64</td></tr><tr><td rowspan="1" colspan="1">Weight</td><td rowspan="1" colspan="1">5.99</td><td rowspan="1" colspan="1">97.00</td></tr><tr><td rowspan="1" colspan="1">No. of epibranchial tooth on each side</td><td rowspan="1" colspan="1">4</td><td rowspan="1" colspan="1">1</td></tr></tbody></table></table-wrap></tp:treatment-sec><tp:treatment-sec sec-type="description" id="SECID0ELKAE"><title>Description of the male.</title><p>Carapace subhexagonal, convex, covered by short spongy fur, dorsal surface rough, region distinct; ca 1.19× broader than long. H-shaped groove distinct. Epigastric cristae broad, blunt, well advance of postorbital cristae; post orbital cristae short, not confluent with first epibranchial tooth (Fig. <xref ref-type="fig" rid="F2">2a</xref>); external orbital tooth blunt, broadly triangular; anterolateral margin convex, with 4 epibranchial teeth, first epibranchial tooth distinctly triangular, others sharp. Eyes moderate in size, outer margin of eye with U- to V-shaped incision (Fig. <xref ref-type="fig" rid="F2">2c</xref>). Third maxilliped elongated, rectangular; with well-developed flagellum present distally on exopod; exopod not distally tapering and longer than merus width. Epistome lateral margins slightly sinuous, medial lobe triangular (Fig. <xref ref-type="fig" rid="F2">2c</xref>).</p><fig id="F2" position="float" orientation="portrait"><object-id xmlns:xlink="http://www.w3.org/1999/xlink" content-type="doi" xlink:type="simple">10.3897/zookeys.1167.102766.figure2</object-id><object-id xmlns:xlink="http://www.w3.org/1999/xlink" content-type="arpha" xlink:type="simple">2EE0E451-0276-5230-ADB1-D96E3650D6A8</object-id><label>Figure 2.</label><caption><p><italic><tp:taxon-name><tp:taxon-name-part taxon-name-part-type="genus" reg="Acanthopotamon">Acanthopotamon</tp:taxon-name-part><tp:taxon-name-part taxon-name-part-type="species" reg="fungosum">fungosum</tp:taxon-name-part></tp:taxon-name></italic><bold>a</bold> dorsal view <bold>b</bold> ventral view <bold>c</bold> frontal view <bold>d</bold> major chela <bold>e</bold> minor chela. Scale bars: 1 cm.</p></caption><graphic xmlns:xlink="http://www.w3.org/1999/xlink" xlink:href="zookeys-1167-211_article-102766__-g002.jpg" position="float" orientation="portrait" xlink:type="simple" id="oo_865045.jpg"><uri content-type="original_file" xlink:type="simple">https://binary.pensoft.net/fig/865045</uri></graphic></fig><p>Chelipeds unequal in size, right larger; carpus and merus of cheliped with distinct subdistal and subterminal spine, fingers longer than palm, distinct gap with dactyl and pollex closed, both movable and immovable fingers with 3 or 4 large, rounded teeth (Fig. <xref ref-type="fig" rid="F2">2d</xref>); fingers of minor chela slightly gaping when closed (Fig. <xref ref-type="fig" rid="F2">2e</xref>). Ambulatory legs bearing short setae; second pair of ambulatory legs longest, fourth pair shortest; dactylus slender, styliform, with spinules (Fig. <xref ref-type="fig" rid="F2">2a</xref>).</p><p>Thoracic sternum smooth, pitted, suture between s1/s2 completely fused to form triangular structure; suture between s3/s4 indistinct, suture between s4/s5, s5/s6, s6/s7, s7/s8 distinct (Fig. <xref ref-type="fig" rid="F2">2b</xref>).</p><p>Pleon broadly triangular; all segments rectangular. Telson tongue-shaped, length and width almost equal (Fig. <xref ref-type="fig" rid="F2">2b</xref>).</p><p>G1 curved outwardly, gradually tapering towards tip; terminal segment subcylindrical, slender, covered by short setae; nearly 3× shorter than subterminal segment (Fig. <xref ref-type="fig" rid="F4">4a, b</xref>). G2 elongated, shorter than G1.</p></tp:treatment-sec><tp:treatment-sec sec-type="remarks" id="SECID0E6MAE"><title>Remarks.</title><p><italic><tp:taxon-name><tp:taxon-name-part taxon-name-part-type="genus" reg="Acanthopotamon">Acanthopotamon</tp:taxon-name-part><tp:taxon-name-part taxon-name-part-type="species" reg="fungosum">fungosum</tp:taxon-name-part></tp:taxon-name></italic> was originally described as <tp:taxon-name><tp:taxon-name-part taxon-name-part-type="genus" reg="Potamon">Potamon</tp:taxon-name-part> (<tp:taxon-name-part taxon-name-part-type="subgenus" reg="Paratelphusa">Paratelphusa</tp:taxon-name-part>) <tp:taxon-name-part taxon-name-part-type="species" reg="fungosum">fungosum</tp:taxon-name-part></tp:taxon-name> Alcock, 1909 from Cachar, India (<xref ref-type="bibr" rid="B7">Bott 1970</xref>). Previously, <italic><tp:taxon-name><tp:taxon-name-part taxon-name-part-type="genus" reg="Acanthopotamon">A.</tp:taxon-name-part><tp:taxon-name-part taxon-name-part-type="species" reg="fungosum">fungosum</tp:taxon-name-part></tp:taxon-name></italic> was only known from the states of Arunachal Pradesh, Assam, Mizoram and Manipur, in India (<xref ref-type="bibr" rid="B32">Pati et al. 2019</xref>; <xref ref-type="bibr" rid="B27">Mitra and Pati 2021</xref>; <xref ref-type="bibr" rid="B34">Rath et al. 2022</xref>). This species is recorded here for the first time from Bangladesh. <italic><tp:taxon-name><tp:taxon-name-part taxon-name-part-type="genus" reg="Acanthopotamon">Acanthopotamon</tp:taxon-name-part><tp:taxon-name-part taxon-name-part-type="species" reg="martensi">martensi</tp:taxon-name-part></tp:taxon-name></italic> is also distributed in Bangladesh, i.e., in Manikganj district and estuaries of the Chakaria Sundarban area (<xref ref-type="bibr" rid="B37">Shafi and Quddus 1982</xref>; <xref ref-type="bibr" rid="B33">Rahman et al. 2008</xref>).</p><p>The IUCN conservation status of <italic><tp:taxon-name><tp:taxon-name-part taxon-name-part-type="genus" reg="Acanthopotamon">A.</tp:taxon-name-part><tp:taxon-name-part taxon-name-part-type="species" reg="fungosum">fungosum</tp:taxon-name-part></tp:taxon-name></italic> was assessed as Data Deficient (<abbrev xmlns:xlink="http://www.w3.org/1999/xlink" xlink:title="Data Deficient" id="ABBRID0EZPAE" xlink:type="simple">DD</abbrev>) (<xref ref-type="bibr" rid="B12">Cumberlidge 2008a</xref>). The species is distributed over a small geographical area, i.e., eastern Bangladesh and southern Assam, India. Due to restricted distributional range and increasing threats to freshwater habitats of this region from various human activities, <italic><tp:taxon-name><tp:taxon-name-part taxon-name-part-type="genus" reg="Acanthopotamon">A.</tp:taxon-name-part><tp:taxon-name-part taxon-name-part-type="species" reg="fungosum">fungosum</tp:taxon-name-part></tp:taxon-name></italic> is likely more threatened than <italic><tp:taxon-name><tp:taxon-name-part taxon-name-part-type="genus" reg="Maydelliathelphusa">M.</tp:taxon-name-part><tp:taxon-name-part taxon-name-part-type="species" reg="edentula">edentula</tp:taxon-name-part></tp:taxon-name></italic>. Further field surveys are needed to determine population size and threats.</p><p>Until now, four species have been described for the genus <italic><tp:taxon-name><tp:taxon-name-part taxon-name-part-type="genus" reg="Acanthopotamon">Acanthopotamon</tp:taxon-name-part></tp:taxon-name></italic> (<xref ref-type="bibr" rid="B32">Pati et al. 2019</xref>). <italic><tp:taxon-name><tp:taxon-name-part taxon-name-part-type="genus" reg="Acanthopotamon">Acanthopotamon</tp:taxon-name-part><tp:taxon-name-part taxon-name-part-type="species" reg="fungosum">fungosum</tp:taxon-name-part></tp:taxon-name></italic> can be easily differentiated by having four epibranchial teeth, compared to two epibranchial teeth in <italic><tp:taxon-name><tp:taxon-name-part taxon-name-part-type="genus" reg="Acanthopotamon">A.</tp:taxon-name-part><tp:taxon-name-part taxon-name-part-type="species" reg="panningi">panningi</tp:taxon-name-part></tp:taxon-name></italic> (<xref ref-type="bibr" rid="B7">Bott 1970</xref>: fig. 19; <xref ref-type="bibr" rid="B32">Pati et al. 2019</xref>), three in <italic><tp:taxon-name><tp:taxon-name-part taxon-name-part-type="genus" reg="Acanthopotamon">A.</tp:taxon-name-part><tp:taxon-name-part taxon-name-part-type="species" reg="horai">horai</tp:taxon-name-part></tp:taxon-name></italic> (<xref ref-type="bibr" rid="B32">Pati et al. 2019</xref>), and three in <italic><tp:taxon-name><tp:taxon-name-part taxon-name-part-type="genus" reg="Acanthopotamon">A.</tp:taxon-name-part><tp:taxon-name-part taxon-name-part-type="species" reg="martensi">martensi</tp:taxon-name-part></tp:taxon-name></italic> (<xref ref-type="bibr" rid="B7">Bott 1970</xref>: fig. 20; <xref ref-type="bibr" rid="B33">Rahman et al. 2008</xref>; <xref ref-type="bibr" rid="B32">Pati et al. 2019</xref>).</p></tp:treatment-sec><tp:treatment-sec><!--Section generated to contain objects referenced in tp:taxon-treatment.--><fig id="F4" position="float" orientation="portrait"><object-id xmlns:xlink="http://www.w3.org/1999/xlink" content-type="doi" xlink:type="simple">10.3897/zookeys.1167.102766.figure4</object-id><object-id xmlns:xlink="http://www.w3.org/1999/xlink" content-type="arpha" xlink:type="simple">8CCE402C-689C-5BC5-BAAE-46F424999D6E</object-id><label>Figure 4.</label><caption><p>G1 <bold>a, b</bold><italic><tp:taxon-name><tp:taxon-name-part taxon-name-part-type="genus" reg="Acanthopotamon">Acanthopotamon</tp:taxon-name-part><tp:taxon-name-part taxon-name-part-type="species" reg="fungosum">fungosum</tp:taxon-name-part></tp:taxon-name></italic><bold>c, d</bold><italic><tp:taxon-name><tp:taxon-name-part taxon-name-part-type="genus" reg="Maydelliathelphusa">Maydelliathelphusa</tp:taxon-name-part><tp:taxon-name-part taxon-name-part-type="species" reg="edentula">edentula</tp:taxon-name-part></tp:taxon-name></italic>. Scale bars: 2 mm.</p></caption><graphic xmlns:xlink="http://www.w3.org/1999/xlink" xlink:href="zookeys-1167-211_article-102766__-g004.jpg" position="float" orientation="portrait" xlink:type="simple" id="oo_865047.jpg"><uri content-type="original_file" xlink:type="simple">https://binary.pensoft.net/fig/865047</uri></graphic></fig></tp:treatment-sec><ref-list><ref id="B4"><mixed-citation xmlns:xlink="http://www.w3.org/1999/xlink" xlink:type="simple"><person-group><name name-style="western"><surname>Alcock</surname><given-names>A</given-names></name></person-group> (<year>1910</year>) <source>Catalogue of the Indian <tp:taxon-name><tp:taxon-name-part taxon-name-part-type="order">Decapoda</tp:taxon-name-part></tp:taxon-name><tp:taxon-name><tp:taxon-name-part taxon-name-part-type="subphylum">Crustacea</tp:taxon-name-part></tp:taxon-name> in the Collection of the Indian Museum. Part I. <tp:taxon-name><tp:taxon-name-part taxon-name-part-type="infraorder">Brachyura</tp:taxon-name-part></tp:taxon-name>. Fasciculus II. The Indian Freshwater Crabs – <tp:taxon-name><tp:taxon-name-part taxon-name-part-type="family">Potamonidae</tp:taxon-name-part></tp:taxon-name>.</source><publisher-name>Trustees of the Indian Museum</publisher-name>, <publisher-loc>Calcutta</publisher-loc>, <size units="page">134 pp</size>.</mixed-citation></ref><ref id="B7"><mixed-citation xmlns:xlink="http://www.w3.org/1999/xlink" xlink:type="simple"><person-group><name name-style="western"><surname>Bott</surname><given-names>R</given-names></name></person-group> (<year>1970</year>) <article-title>Die Süßwasserkrabben von Europa, Asien, Australien-und ihre Stammgeschichte.</article-title><source>Abhandlungen der Senckenbergischen Naturforschenden Gesellschaft</source><volume>526</volume>: <fpage>1</fpage>–<lpage>338</lpage>.</mixed-citation></ref><ref id="B9"><mixed-citation xmlns:xlink="http://www.w3.org/1999/xlink" xlink:type="simple"><person-group><name name-style="western"><surname>Brandis</surname><given-names>D</given-names></name><name name-style="western"><surname>Sharma</surname><given-names>S</given-names></name></person-group> (<year>2005</year>) <article-title>Taxonomic revision of the freshwater crab fauna of Nepal with description of a new species (<tp:taxon-name><tp:taxon-name-part taxon-name-part-type="subphylum">Crustacea</tp:taxon-name-part></tp:taxon-name>, <tp:taxon-name><tp:taxon-name-part taxon-name-part-type="order">Decapoda</tp:taxon-name-part></tp:taxon-name>, <tp:taxon-name><tp:taxon-name-part taxon-name-part-type="infraorder">Brachyura</tp:taxon-name-part></tp:taxon-name>, <tp:taxon-name><tp:taxon-name-part taxon-name-part-type="family">Potamoidae</tp:taxon-name-part></tp:taxon-name> and <tp:taxon-name><tp:taxon-name-part taxon-name-part-type="family">Gecarcinucidae</tp:taxon-name-part></tp:taxon-name>).</article-title><source>Senckenbergiana Biologica</source><volume>82</volume>: <fpage>1</fpage>–<lpage>30</lpage>.</mixed-citation></ref><ref id="B43"><mixed-citation xmlns:xlink="http://www.w3.org/1999/xlink" xlink:type="simple"><person-group><name name-style="western"><surname>Yeo</surname><given-names>DCJ</given-names></name><name name-style="western"><surname>Ng</surname><given-names>PKL</given-names></name></person-group> (<year>2007</year>) <article-title>On the genus “<italic><tp:taxon-name><tp:taxon-name-part taxon-name-part-type="genus">Potamon</tp:taxon-name-part></tp:taxon-name></italic>” and allies in Indochina (<tp:taxon-name><tp:taxon-name-part taxon-name-part-type="subphylum">Crustacea</tp:taxon-name-part></tp:taxon-name>: <tp:taxon-name><tp:taxon-name-part taxon-name-part-type="order">Decapoda</tp:taxon-name-part></tp:taxon-name>: <tp:taxon-name><tp:taxon-name-part taxon-name-part-type="infraorder">Brachyura</tp:taxon-name-part></tp:taxon-name>: <tp:taxon-name><tp:taxon-name-part taxon-name-part-type="family">Potamidae</tp:taxon-name-part></tp:taxon-name>).</article-title><source>The Raffles Bulletin of Zoology</source><volume>16</volume>: <fpage>273</fpage>–<lpage>308</lpage>.</mixed-citation></ref><ref id="B29"><mixed-citation xmlns:xlink="http://www.w3.org/1999/xlink" xlink:type="simple"><person-group><name name-style="western"><surname>Ng</surname><given-names>PKL</given-names></name><name name-style="western"><surname>Guinot</surname><given-names>D</given-names></name><name name-style="western"><surname>Davie</surname><given-names>PJF</given-names></name></person-group> (<year>2008</year>) <article-title>Systema Brachyurorum: Part I. An annotated checklist of extant brachyuran crabs of the world.</article-title><source>The Raffles Bulletin of Zoology</source><volume>17</volume>: <fpage>1</fpage>–<lpage>286</lpage>.</mixed-citation></ref><ref id="B32"><mixed-citation xmlns:xlink="http://www.w3.org/1999/xlink" xlink:type="simple"><person-group><name name-style="western"><surname>Pati</surname><given-names>SK</given-names></name><name name-style="western"><surname>Mitra</surname><given-names>S</given-names></name><name name-style="western"><surname>Yeo</surname><given-names>DC</given-names></name></person-group> (<year>2019</year>) <article-title>A new species of <italic><tp:taxon-name><tp:taxon-name-part taxon-name-part-type="genus">Acanthopotamon</tp:taxon-name-part></tp:taxon-name></italic> Kemp, 1918 (<tp:taxon-name><tp:taxon-name-part taxon-name-part-type="order">Decapoda</tp:taxon-name-part></tp:taxon-name>: <tp:taxon-name><tp:taxon-name-part taxon-name-part-type="infraorder">Brachyura</tp:taxon-name-part></tp:taxon-name>: <tp:taxon-name><tp:taxon-name-part taxon-name-part-type="family">Potamidae</tp:taxon-name-part></tp:taxon-name>: <tp:taxon-name><tp:taxon-name-part taxon-name-part-type="subfamily">Potaminae</tp:taxon-name-part></tp:taxon-name>) from northeastern India, with a key to the species of the genus and notes on their distribution in relation to freshwater ecoregions.</article-title><source>Journal of Crustacean Biology</source><volume>39</volume>(<issue>4</issue>): <fpage>450</fpage>–<lpage>458</lpage>. <ext-link xlink:href="10.1093/jcbiol/ruz040" ext-link-type="doi" xlink:type="simple">https://doi.org/10.1093/jcbiol/ruz040</ext-link></mixed-citation></ref><ref id="B27"><mixed-citation xmlns:xlink="http://www.w3.org/1999/xlink" xlink:type="simple"><person-group><name name-style="western"><surname>Mitra</surname><given-names>S</given-names></name><name name-style="western"><surname>Pati</surname><given-names>SK</given-names></name></person-group> (<year>2021</year>) <article-title>A new species of freshwater crab, <italic><tp:taxon-name><tp:taxon-name-part taxon-name-part-type="genus">Teretamon</tp:taxon-name-part><tp:taxon-name-part taxon-name-part-type="species">kapota</tp:taxon-name-part></tp:taxon-name></italic> sp. nov. (<tp:taxon-name><tp:taxon-name-part taxon-name-part-type="order">Decapoda</tp:taxon-name-part></tp:taxon-name>: <tp:taxon-name><tp:taxon-name-part taxon-name-part-type="infraorder">Brachyura</tp:taxon-name-part></tp:taxon-name>: <tp:taxon-name><tp:taxon-name-part taxon-name-part-type="family">Potamidae</tp:taxon-name-part></tp:taxon-name>) and a new record from Arunachal Pradesh, North-Eastern India.</article-title><source>Records of the Zoological Survey of India</source><volume>121</volume>: <fpage>1</fpage>–<lpage>10</lpage>.</mixed-citation></ref><ref id="B34"><mixed-citation xmlns:xlink="http://www.w3.org/1999/xlink" xlink:type="simple"><person-group><name name-style="western"><surname>Rath</surname><given-names>S</given-names></name><name name-style="western"><surname>Bhaumik</surname><given-names>R</given-names></name><name name-style="western"><surname>Mitra</surname><given-names>S</given-names></name><name name-style="western"><surname>Kosygin</surname><given-names>L</given-names></name></person-group> (<year>2022</year>) <article-title>First report of <italic><tp:taxon-name><tp:taxon-name-part taxon-name-part-type="genus">Acanthopotamon</tp:taxon-name-part><tp:taxon-name-part taxon-name-part-type="species">fungosum</tp:taxon-name-part></tp:taxon-name></italic> (Alcock, 1909) (<tp:taxon-name><tp:taxon-name-part taxon-name-part-type="order">Decapoda</tp:taxon-name-part></tp:taxon-name>: <tp:taxon-name><tp:taxon-name-part taxon-name-part-type="family">Potamidae</tp:taxon-name-part></tp:taxon-name>) from Zeilad Wild Life Sanctuary, Manipur.</article-title><source>Biological Forum : An International Journal</source><volume>14</volume>: <fpage>807</fpage>–<lpage>810</lpage>.</mixed-citation></ref><ref id="B37"><mixed-citation xmlns:xlink="http://www.w3.org/1999/xlink" xlink:type="simple"><person-group><name name-style="western"><surname>Shafi</surname><given-names>M</given-names></name><name name-style="western"><surname>Quddus</surname><given-names>MMA</given-names></name></person-group> (<year>1982</year>) <source>Bangladesher Matsho Sampad (Fisheries Resources of Bangladesh).</source><publisher-name>Bangla Academy</publisher-name>, <publisher-loc>Dhaka</publisher-loc>, <size units="page">444 pp</size>.</mixed-citation></ref><ref id="B33"><mixed-citation xmlns:xlink="http://www.w3.org/1999/xlink" xlink:type="simple"><person-group><name name-style="western"><surname>Rahman</surname><given-names>MA</given-names></name><name name-style="western"><surname>Rahman</surname><given-names>MM</given-names></name><name name-style="western"><surname>Ahmed</surname><given-names>ATA</given-names></name><name name-style="western"><surname>Mollah</surname><given-names>AR</given-names></name><name name-style="western"><surname>Hossain</surname><given-names>MA</given-names></name></person-group> (<year>2008</year>) <article-title>A survey on the diversity of freshwater crabs in some wetland ecosystems of Bangladesh.</article-title><source>International Journal of Sustainable Crop Production</source><volume>3</volume>: <fpage>10</fpage>–<lpage>17</lpage>.</mixed-citation></ref><ref id="B12"><mixed-citation xmlns:xlink="http://www.w3.org/1999/xlink" xlink:type="simple"><person-group><name name-style="western"><surname>Cumberlidge</surname><given-names>N</given-names></name></person-group> (<year>2008a</year>) <italic><tp:taxon-name><tp:taxon-name-part taxon-name-part-type="genus">Acanthopotamon</tp:taxon-name-part><tp:taxon-name-part taxon-name-part-type="species">fungosum</tp:taxon-name-part></tp:taxon-name></italic>. The IUCN Red List of Threatened Species 2008: e.T134781A4012582.</mixed-citation></ref></ref-list></tp:taxon-treatment>
