# Supplementary material for: ﻿Two new records and an updated checklist of freshwater crabs (Arthropoda, Malacostraca, Decapoda, Potamidae and Gecarcinucidae) from Bangladesh
Source: Zookeys. 2023 Jun 16;1167:211–22. doi: 10.3897/zookeys.1167.102766 (PMC10848805; doi:10.3897/zookeys.1167.102766)
Supplement: XML Treatment for Maydelliathelphusa [file zookeys.1167.102766-treatment3.xml]

<!DOCTYPE tp:taxon-treatment
  PUBLIC "-//TaxonX//DTD Taxonomic Treatment Publishing DTD v0 20100105//EN" "tax-treatment-NSO.dtd">
<tp:taxon-treatment xmlns:tp="http://www.plazi.org/taxpub"><tp:treatment-meta><kwd-group><label>Taxon classification</label><kwd>
                <named-content content-type="kingdom">Animalia</named-content>
              </kwd><kwd>
                <named-content content-type="order">Decapoda</named-content>
              </kwd><kwd>
                <named-content content-type="family">Gecarcinucidae</named-content>
              </kwd></kwd-group><mixed-citation publication-type="journal"><person-group><name><surname>Shashi</surname><given-names>Shibly Sadique</given-names></name><name><surname>Pan</surname><given-names>Da</given-names></name><name><surname>Emu</surname><given-names>Nusrath Jahan</given-names></name><name><surname>Roy</surname><given-names>Mishal</given-names></name><name><surname>Sadek</surname><given-names>Md. Abu</given-names></name><name><surname>Sharifuzzaman</surname><given-names>S M</given-names></name><name><surname>Sun</surname><given-names>Hongying</given-names></name></person-group><article-title>﻿Two new records and an updated checklist of freshwater crabs (<tp:taxon-name><tp:taxon-name-part taxon-name-part-type="phylum">Arthropoda</tp:taxon-name-part></tp:taxon-name>, <tp:taxon-name><tp:taxon-name-part taxon-name-part-type="class">Malacostraca</tp:taxon-name-part></tp:taxon-name>, <tp:taxon-name><tp:taxon-name-part taxon-name-part-type="order">Decapoda</tp:taxon-name-part></tp:taxon-name>, <tp:taxon-name><tp:taxon-name-part taxon-name-part-type="family">Potamidae</tp:taxon-name-part></tp:taxon-name> and <tp:taxon-name><tp:taxon-name-part taxon-name-part-type="family">Gecarcinucidae</tp:taxon-name-part></tp:taxon-name>) from Bangladesh</article-title><source>Zookeys</source><day>16</day><month>06</month><year>2023</year><volume>1167</volume><fpage>211</fpage><lpage>222</lpage><pub-id pub-id-type="doi">10.3897/zookeys.1167.102766</pub-id></mixed-citation></tp:treatment-meta><tp:nomenclature><label>﻿Genus</label><tp:taxon-name>
              <object-id xmlns:xlink="http://www.w3.org/1999/xlink" content-type="arpha" xlink:type="simple">6E02AB29-5ECA-50A0-BE9E-4FAB4A5C6EAB</object-id>
              <tp:taxon-name-part taxon-name-part-type="genus" reg="Maydelliathelphusa">Maydelliathelphusa</tp:taxon-name-part>
            </tp:taxon-name><tp:taxon-authority>Bott, 1969</tp:taxon-authority></tp:nomenclature><tp:treatment-sec sec-type="type species" id="SECID0ESUAE"><title>Type species.</title><p><italic><tp:taxon-name><tp:taxon-name-part taxon-name-part-type="genus" reg="Telphusa">Telphusa</tp:taxon-name-part><tp:taxon-name-part taxon-name-part-type="species" reg="masoniana">masoniana</tp:taxon-name-part></tp:taxon-name></italic> Henderson, 1893, by original designation.</p></tp:treatment-sec></tp:taxon-treatment>
