# Supplementary material for: ﻿Two new records and an updated checklist of freshwater crabs (Arthropoda, Malacostraca, Decapoda, Potamidae and Gecarcinucidae) from Bangladesh
Source: Zookeys. 2023 Jun 16;1167:211–22. doi: 10.3897/zookeys.1167.102766 (PMC10848805; doi:10.3897/zookeys.1167.102766)
Supplement: XML Treatment for Maydelliathelphusa edentula [file zookeys.1167.102766-treatment4.xml]

<!DOCTYPE tp:taxon-treatment
  PUBLIC "-//TaxonX//DTD Taxonomic Treatment Publishing DTD v0 20100105//EN" "tax-treatment-NSO.dtd">
<tp:taxon-treatment xmlns:tp="http://www.plazi.org/taxpub"><tp:treatment-meta><kwd-group><label>Taxon classification</label><kwd>
                <named-content content-type="kingdom">Animalia</named-content>
              </kwd><kwd>
                <named-content content-type="order">Decapoda</named-content>
              </kwd><kwd>
                <named-content content-type="family">Gecarcinucidae</named-content>
              </kwd></kwd-group><mixed-citation publication-type="journal"><person-group><name><surname>Shashi</surname><given-names>Shibly Sadique</given-names></name><name><surname>Pan</surname><given-names>Da</given-names></name><name><surname>Emu</surname><given-names>Nusrath Jahan</given-names></name><name><surname>Roy</surname><given-names>Mishal</given-names></name><name><surname>Sadek</surname><given-names>Md. Abu</given-names></name><name><surname>Sharifuzzaman</surname><given-names>S M</given-names></name><name><surname>Sun</surname><given-names>Hongying</given-names></name></person-group><article-title>﻿Two new records and an updated checklist of freshwater crabs (<tp:taxon-name><tp:taxon-name-part taxon-name-part-type="phylum">Arthropoda</tp:taxon-name-part></tp:taxon-name>, <tp:taxon-name><tp:taxon-name-part taxon-name-part-type="class">Malacostraca</tp:taxon-name-part></tp:taxon-name>, <tp:taxon-name><tp:taxon-name-part taxon-name-part-type="order">Decapoda</tp:taxon-name-part></tp:taxon-name>, <tp:taxon-name><tp:taxon-name-part taxon-name-part-type="family">Potamidae</tp:taxon-name-part></tp:taxon-name> and <tp:taxon-name><tp:taxon-name-part taxon-name-part-type="family">Gecarcinucidae</tp:taxon-name-part></tp:taxon-name>) from Bangladesh</article-title><source>Zookeys</source><day>16</day><month>06</month><year>2023</year><volume>1167</volume><fpage>211</fpage><lpage>222</lpage><pub-id pub-id-type="doi">10.3897/zookeys.1167.102766</pub-id></mixed-citation></tp:treatment-meta><tp:nomenclature><label>﻿</label><tp:taxon-name>
              <object-id xmlns:xlink="http://www.w3.org/1999/xlink" content-type="arpha" xlink:type="simple">D78E2F36-7B28-544F-A5F9-AE3FBC8BC29B</object-id>
              <tp:taxon-name-part taxon-name-part-type="genus" reg="Maydelliathelphusa">Maydelliathelphusa</tp:taxon-name-part>
              <tp:taxon-name-part taxon-name-part-type="species" reg="edentula">edentula</tp:taxon-name-part>
            </tp:taxon-name><tp:taxon-authority>Alcock, 1909</tp:taxon-authority><xref ref-type="fig" rid="F3">Figs 3</xref><xref ref-type="fig" rid="F4">, 4c, d</xref><tp:nomenclature-citation-list><tp:nomenclature-citation><tp:taxon-name>
                  <tp:taxon-name-part taxon-name-part-type="genus" reg="Potamon">Potamon</tp:taxon-name-part>
                  <tp:taxon-name-part taxon-name-part-type="species" reg="lugubre">lugubre</tp:taxon-name-part>
                  <tp:taxon-name-part taxon-name-part-type="subspecies" reg="edentulum">edentulum</tp:taxon-name-part>
                </tp:taxon-name><comment>Alcock, 1909: 247.</comment></tp:nomenclature-citation><tp:nomenclature-citation><tp:taxon-name><tp:taxon-name-part taxon-name-part-type="genus" reg="Paratelphusa">Paratelphusa</tp:taxon-name-part> (<tp:taxon-name-part taxon-name-part-type="subgenus" reg="Barytelphusa">Barytelphusa</tp:taxon-name-part>) <tp:taxon-name-part taxon-name-part-type="species" reg="edentula">edentula</tp:taxon-name-part></tp:taxon-name><comment>—<xref ref-type="bibr" rid="B3">Alcock 1909</xref>: 376; <xref ref-type="bibr" rid="B4">Alcock 1910</xref>: 84, fig. 19.</comment></tp:nomenclature-citation><tp:nomenclature-citation><tp:taxon-name><tp:taxon-name-part taxon-name-part-type="genus" reg="Barytelphusa">Barytelphusa</tp:taxon-name-part> (<tp:taxon-name-part taxon-name-part-type="subgenus" reg="Maydelliathelphusa">Maydelliathelphusa</tp:taxon-name-part>) <tp:taxon-name-part taxon-name-part-type="species" reg="edentula">edentula</tp:taxon-name-part></tp:taxon-name><comment>—<xref ref-type="bibr" rid="B7">Bott 1970</xref>: 34.</comment></tp:nomenclature-citation><tp:nomenclature-citation><tp:taxon-name>
                  <tp:taxon-name-part taxon-name-part-type="genus" reg="Maydelliathelphusa">Maydelliathelphusa</tp:taxon-name-part>
                  <tp:taxon-name-part taxon-name-part-type="species" reg="edentula">edentula</tp:taxon-name-part>
                </tp:taxon-name><comment>—<xref ref-type="bibr" rid="B29">Ng et al. 2008</xref>: 68.</comment></tp:nomenclature-citation></tp:nomenclature-citation-list></tp:nomenclature><tp:treatment-sec sec-type="material" id="SECID0EAZAE"><title>Material examined.</title><p>1 male, 65.89 × 49.16 mm (Table <xref ref-type="table" rid="T1">1</xref>), Kangsa River, Netrokona, Mymensingh, Bangladesh, <named-content xmlns:xlink="http://www.w3.org/1999/xlink" content-type="dwc:verbatimCoordinates" xlink:type="simple"><named-content content-type="geo-json" specific-use="{&#34;type&#34;:&#34;Point&#34;,&#34;coordinates&#34;:[90.648333,25.012500]}" id="NCID0ENZAE" xlink:type="simple">25°00'45"N, 90°38'54"E</named-content></named-content>, 10 August 2021, collected by Shibly Sadique Shashi and Nusrath Jahan Emu.</p></tp:treatment-sec><tp:treatment-sec sec-type="description" id="SECID0ESZAE"><title>Description of the male.</title><p>Carapace slightly depressed, ca 1.34× broader than long; epigastric cristae distinct, epigastric and postorbital cristae on either side united (Fig. <xref ref-type="fig" rid="F3">3a</xref>); postorbital cristae distinct, sharp, subparallel to frontal margin; frontal region deflexed, relatively wide; external orbital tooth prominent, epibranchial tooth present, prominent; frontal margin bilobed, frontal median triangle not complete; cervical groove well developed; mesogastric furrow very distinct, deep, slightly bifurcated posteriorly. Anterolateral and posterolateral regions rugose. Eyes smaller than orbital floor; eyestalk short. Third maxilliped with ischium subrectangular, longer than broad, with distinct narrow medial groove; merus pentagonal, broader than long; exopod slender, longer than ischium, reaching base of merus, with long flagellum (Fig. <xref ref-type="fig" rid="F3">3c</xref>). Epistome lateral margins slightly sinuous, medial lobe triangular (Fig. <xref ref-type="fig" rid="F3">3c</xref>).</p><fig id="F3" position="float" orientation="portrait"><object-id xmlns:xlink="http://www.w3.org/1999/xlink" content-type="doi" xlink:type="simple">10.3897/zookeys.1167.102766.figure3</object-id><object-id xmlns:xlink="http://www.w3.org/1999/xlink" content-type="arpha" xlink:type="simple">67652D00-EBFC-5AA6-A3EF-BD564F456D83</object-id><label>Figure 3.</label><caption><p><italic><tp:taxon-name><tp:taxon-name-part taxon-name-part-type="genus" reg="Maydelliathelphusa">Maydelliathelphusa</tp:taxon-name-part><tp:taxon-name-part taxon-name-part-type="species" reg="edentula">edentula</tp:taxon-name-part></tp:taxon-name></italic><bold>a</bold> dorsal view <bold>b</bold> ventral view <bold>c</bold> frontal view <bold>d</bold> major chela and <bold>e</bold> minor chela. Scale bars: 2 cm.</p></caption><graphic xmlns:xlink="http://www.w3.org/1999/xlink" xlink:href="zookeys-1167-211_article-102766__-g003.jpg" position="float" orientation="portrait" xlink:type="simple" id="oo_865046.jpg"><uri content-type="original_file" xlink:type="simple">https://binary.pensoft.net/fig/865046</uri></graphic></fig><p>Chelipeds surface smooth, unequal, right cheliped larger; carpus with distinct spine on inner angle; fingers longer than palm, movable finger strongly curved downward, immovable finger smoothly curved upward, wide gap between dactyl and pollex when closed, movable finger comparatively larger than immovable finger, inner margin of fingers lined with numerous round and blunt teeth (Fig. <xref ref-type="fig" rid="F3">3d</xref>); ambulatory legs stout; second pair of ambulatories longest while the fourth pair shortest (Fig. <xref ref-type="fig" rid="F3">3b</xref>); dactylus slender, longer than propodus, with 4 rows of spines on the margin (Fig. <xref ref-type="fig" rid="F3">3b</xref>).</p><p>Male thoracic sternum smooth, pitted. Sternites s1/s2 completely fused forming triangular structure; suture between s3/s4 shallow; suture between s4/s5, s5/s6, s6/s7, s7/s8 distinct (Fig. <xref ref-type="fig" rid="F3">3b</xref>).</p><p>Male pleon T-shaped, somites 5 and 6 constricted medially. Telson tongue-shaped, length and width almost equal (Fig. <xref ref-type="fig" rid="F3">3b</xref>).</p><p>G1 stout, straight; terminal segment tapering gradually, almost 2× shorter than subterminal segment (Fig. <xref ref-type="fig" rid="F4">4c, d</xref>). G2 elongated, shorter than G1.</p><fig id="F4" position="float" orientation="portrait"><object-id xmlns:xlink="http://www.w3.org/1999/xlink" content-type="doi" xlink:type="simple">10.3897/zookeys.1167.102766.figure4</object-id><object-id xmlns:xlink="http://www.w3.org/1999/xlink" content-type="arpha" xlink:type="simple">8CCE402C-689C-5BC5-BAAE-46F424999D6E</object-id><label>Figure 4.</label><caption><p>G1 <bold>a, b</bold><italic><tp:taxon-name><tp:taxon-name-part taxon-name-part-type="genus" reg="Acanthopotamon">Acanthopotamon</tp:taxon-name-part><tp:taxon-name-part taxon-name-part-type="species" reg="fungosum">fungosum</tp:taxon-name-part></tp:taxon-name></italic><bold>c, d</bold><italic><tp:taxon-name><tp:taxon-name-part taxon-name-part-type="genus" reg="Maydelliathelphusa">Maydelliathelphusa</tp:taxon-name-part><tp:taxon-name-part taxon-name-part-type="species" reg="edentula">edentula</tp:taxon-name-part></tp:taxon-name></italic>. Scale bars: 2 mm.</p></caption><graphic xmlns:xlink="http://www.w3.org/1999/xlink" xlink:href="zookeys-1167-211_article-102766__-g004.jpg" position="float" orientation="portrait" xlink:type="simple" id="oo_865047.jpg"><uri content-type="original_file" xlink:type="simple">https://binary.pensoft.net/fig/865047</uri></graphic></fig></tp:treatment-sec><tp:treatment-sec sec-type="remarks" id="SECID0EN4AE"><title>Remarks.</title><p><italic><tp:taxon-name><tp:taxon-name-part taxon-name-part-type="genus" reg="Maydelliathelphusa">Maydelliathelphusa</tp:taxon-name-part><tp:taxon-name-part taxon-name-part-type="species" reg="edentula">edentula</tp:taxon-name-part></tp:taxon-name></italic> was originally described as <tp:taxon-name><tp:taxon-name-part taxon-name-part-type="genus" reg="Potamon">Potamon</tp:taxon-name-part><tp:taxon-name-part taxon-name-part-type="species" reg="lugubre">lugubre</tp:taxon-name-part><tp:taxon-name-part taxon-name-part-type="infraspecific-rank">var.</tp:taxon-name-part><tp:taxon-name-part taxon-name-part-type="variety" reg="edentulum">edentulum</tp:taxon-name-part></tp:taxon-name><xref ref-type="bibr" rid="B3">Alcock 1909</xref> from Assam, India and subsequently transferred to <tp:taxon-name><tp:taxon-name-part taxon-name-part-type="genus" reg="Barytelphusa">Barytelphusa</tp:taxon-name-part> (<tp:taxon-name-part taxon-name-part-type="subgenus" reg="Maydelliathelphusa">Maydelliathelphusa</tp:taxon-name-part>)</tp:taxon-name> Bott, 1969 (<xref ref-type="bibr" rid="B7">Bott 1970</xref>). The present record is the first report of the genus <italic><tp:taxon-name><tp:taxon-name-part taxon-name-part-type="genus" reg="Maydelliathelphusa">Maydelliathelphusa</tp:taxon-name-part></tp:taxon-name></italic> from Bangladesh. Previously, <italic><tp:taxon-name><tp:taxon-name-part taxon-name-part-type="genus" reg="Maydelliathelphusa">M.</tp:taxon-name-part><tp:taxon-name-part taxon-name-part-type="species" reg="edentula">edentula</tp:taxon-name-part></tp:taxon-name></italic> was documented in India (Assam, Nagaland, Mizoram) and Bhutan (Samchi) (<xref ref-type="bibr" rid="B13">Cumberlidge 2008b</xref>; <xref ref-type="bibr" rid="B39">Valarmathi 2017</xref>; <xref ref-type="bibr" rid="B36">Ray et al. 2018</xref>; <xref ref-type="bibr" rid="B15">Das 2021</xref>). Suitable habitats include freshwater rivers and streams (<xref ref-type="bibr" rid="B13">Cumberlidge 2008b</xref>). Therefore, it is not surprising that <italic><tp:taxon-name><tp:taxon-name-part taxon-name-part-type="genus" reg="Maydelliathelphusa">M.</tp:taxon-name-part><tp:taxon-name-part taxon-name-part-type="species" reg="edentula">edentula</tp:taxon-name-part></tp:taxon-name></italic> occurs in eastern Bangladesh, near its known distribution range.</p><p>The IUCN conservation status of <italic><tp:taxon-name><tp:taxon-name-part taxon-name-part-type="genus" reg="Maydelliathelphusa">M.</tp:taxon-name-part><tp:taxon-name-part taxon-name-part-type="species" reg="edentula">edentula</tp:taxon-name-part></tp:taxon-name></italic> is Near Threatened (<abbrev xmlns:xlink="http://www.w3.org/1999/xlink" xlink:title="Near Threatened" id="ABBRID0EBBAG" xlink:type="simple">NT</abbrev>) because of its limited distribution range and vulnerable habitat (<xref ref-type="bibr" rid="B13">Cumberlidge 2008b</xref>). Although the current study has expanded its known geographic distribution, the conservation status of this species is still not optimistic. In western Bangladesh, some local people, especially fishermen, eat this crab on a limited scale. In addition, various types of human activities, like pollution, urbanization and sand mining are impacting freshwater habitats in that area and, consequently, are threats to the population of <italic><tp:taxon-name><tp:taxon-name-part taxon-name-part-type="genus" reg="Maydelliathelphusa">M.</tp:taxon-name-part><tp:taxon-name-part taxon-name-part-type="species" reg="edentula">edentula</tp:taxon-name-part></tp:taxon-name></italic>.</p><p>Until now, five species belonging to the genus <italic><tp:taxon-name><tp:taxon-name-part taxon-name-part-type="genus" reg="Maydelliathelphusa">Maydelliathelphusa</tp:taxon-name-part></tp:taxon-name></italic> have been recorded from India, Bhutan, and Nepal (<xref ref-type="bibr" rid="B14">Cumberlidge 2008c</xref>; <xref ref-type="bibr" rid="B39">Valarmathi 2017</xref>; <xref ref-type="bibr" rid="B15">Das 2021</xref>). The morphology of the carapace of <italic><tp:taxon-name><tp:taxon-name-part taxon-name-part-type="genus" reg="Maydelliathelphusa">M.</tp:taxon-name-part><tp:taxon-name-part taxon-name-part-type="species" reg="edentula">edentula</tp:taxon-name-part></tp:taxon-name></italic> is superficially similar to that of other four species. However, <italic><tp:taxon-name><tp:taxon-name-part taxon-name-part-type="genus" reg="Maydelliathelphusa">M.</tp:taxon-name-part><tp:taxon-name-part taxon-name-part-type="species" reg="edentula">edentula</tp:taxon-name-part></tp:taxon-name></italic> can be easily distinguished externally by its large, distinctively asymmetric chelipeds and its united epigastric and postorbital cristae (<xref ref-type="bibr" rid="B7">Bott 1970</xref>; <xref ref-type="bibr" rid="B15">Das 2021</xref>).</p></tp:treatment-sec><tp:treatment-sec><!--Section generated to contain objects referenced in tp:taxon-treatment.--><table-wrap id="T1" position="float" orientation="portrait"><label>Table 1.</label><caption><p>The morphometric features of <italic><tp:taxon-name><tp:taxon-name-part taxon-name-part-type="genus" reg="Acanthopotamon">Acanthopotamon</tp:taxon-name-part><tp:taxon-name-part taxon-name-part-type="species" reg="fungosum">fungosum</tp:taxon-name-part></tp:taxon-name></italic> (IMSCU/FW-crab2108.01) and <italic><tp:taxon-name><tp:taxon-name-part taxon-name-part-type="genus" reg="Maydelliathelphusa">Maydelliathelphusa</tp:taxon-name-part><tp:taxon-name-part taxon-name-part-type="species" reg="edentula">edentula</tp:taxon-name-part></tp:taxon-name></italic> (IMSCU/FW-crab2108.02). Lengths and widths in mm; weight in g.</p></caption><table id="TID0EIBBG" rules="all"><tbody><tr><th rowspan="1" colspan="1">Morphometric data</th><th rowspan="1" colspan="1"><italic><tp:taxon-name><tp:taxon-name-part taxon-name-part-type="genus" reg="Acanthopotamon">Acanthopotamon</tp:taxon-name-part><tp:taxon-name-part taxon-name-part-type="species" reg="fungosum">fungosum</tp:taxon-name-part></tp:taxon-name></italic> (♂)</th><th rowspan="1" colspan="1"><italic><tp:taxon-name><tp:taxon-name-part taxon-name-part-type="genus" reg="Maydelliathelphusa">Maydelliathelphusa</tp:taxon-name-part><tp:taxon-name-part taxon-name-part-type="species" reg="edentula">edentula</tp:taxon-name-part></tp:taxon-name></italic> (♂)</th></tr><tr><td rowspan="1" colspan="1">Carapace width</td><td rowspan="1" colspan="1">28.84</td><td rowspan="1" colspan="1">65.89</td></tr><tr><td rowspan="1" colspan="1">Carapace length</td><td rowspan="1" colspan="1">24.28</td><td rowspan="1" colspan="1">49.16</td></tr><tr><td rowspan="1" colspan="1">Frontal width</td><td rowspan="1" colspan="1">9.11</td><td rowspan="1" colspan="1">14.84</td></tr><tr><td rowspan="1" colspan="1">Pleon width</td><td rowspan="1" colspan="1">11.13</td><td rowspan="1" colspan="1">24.72</td></tr><tr><td rowspan="1" colspan="1">Pleon length</td><td rowspan="1" colspan="1">15.89</td><td rowspan="1" colspan="1">35.29</td></tr><tr><td rowspan="1" colspan="1">Telson length</td><td rowspan="1" colspan="1">4.26</td><td rowspan="1" colspan="1">10.37</td></tr><tr><td rowspan="1" colspan="1">Major chela length</td><td rowspan="1" colspan="1">22.23</td><td rowspan="1" colspan="1">65.52</td></tr><tr><td rowspan="1" colspan="1">Cheliped length</td><td rowspan="1" colspan="1">41.65</td><td rowspan="1" colspan="1">125.57</td></tr><tr><td rowspan="1" colspan="1">Dactyl length</td><td rowspan="1" colspan="1">13.81</td><td rowspan="1" colspan="1">45.77</td></tr><tr><td rowspan="1" colspan="1">Merus length</td><td rowspan="1" colspan="1">10.44</td><td rowspan="1" colspan="1">25.97</td></tr><tr><td rowspan="1" colspan="1">1<sup>st</sup> ambulatory leg length</td><td rowspan="1" colspan="1">33.31</td><td rowspan="1" colspan="1">72.96</td></tr><tr><td rowspan="1" colspan="1">2<sup>nd</sup> ambulatory leg length</td><td rowspan="1" colspan="1">38.99</td><td rowspan="1" colspan="1">88.87</td></tr><tr><td rowspan="1" colspan="1">3<sup>rd</sup> ambulatory leg length</td><td rowspan="1" colspan="1">38.01</td><td rowspan="1" colspan="1">84.55</td></tr><tr><td rowspan="1" colspan="1">4<sup>th</sup> ambulatory leg length</td><td rowspan="1" colspan="1">32.24</td><td rowspan="1" colspan="1">65.64</td></tr><tr><td rowspan="1" colspan="1">Weight</td><td rowspan="1" colspan="1">5.99</td><td rowspan="1" colspan="1">97.00</td></tr><tr><td rowspan="1" colspan="1">No. of epibranchial tooth on each side</td><td rowspan="1" colspan="1">4</td><td rowspan="1" colspan="1">1</td></tr></tbody></table></table-wrap></tp:treatment-sec><ref-list><ref id="B3"><mixed-citation xmlns:xlink="http://www.w3.org/1999/xlink" xlink:type="simple"><person-group><name name-style="western"><surname>Alcock</surname><given-names>A</given-names></name></person-group> (<year>1909</year>) <article-title>Diagnoses of new species and varieties of freshwater crabs. Nos 1–4.</article-title><source>Records of the Indian Museum</source><volume>3</volume>: <fpage>243</fpage>–<lpage>252</lpage>. [375–381.] <ext-link xlink:href="10.26515/rzsi/v3/i3/1909/163275" ext-link-type="doi" xlink:type="simple">https://doi.org/10.26515/rzsi/v3/i3/1909/163275</ext-link></mixed-citation></ref><ref id="B4"><mixed-citation xmlns:xlink="http://www.w3.org/1999/xlink" xlink:type="simple"><person-group><name name-style="western"><surname>Alcock</surname><given-names>A</given-names></name></person-group> (<year>1910</year>) <source>Catalogue of the Indian <tp:taxon-name><tp:taxon-name-part taxon-name-part-type="order">Decapoda</tp:taxon-name-part></tp:taxon-name><tp:taxon-name><tp:taxon-name-part taxon-name-part-type="subphylum">Crustacea</tp:taxon-name-part></tp:taxon-name> in the Collection of the Indian Museum. Part I. <tp:taxon-name><tp:taxon-name-part taxon-name-part-type="infraorder">Brachyura</tp:taxon-name-part></tp:taxon-name>. Fasciculus II. The Indian Freshwater Crabs – <tp:taxon-name><tp:taxon-name-part taxon-name-part-type="family">Potamonidae</tp:taxon-name-part></tp:taxon-name>.</source><publisher-name>Trustees of the Indian Museum</publisher-name>, <publisher-loc>Calcutta</publisher-loc>, <size units="page">134 pp</size>.</mixed-citation></ref><ref id="B7"><mixed-citation xmlns:xlink="http://www.w3.org/1999/xlink" xlink:type="simple"><person-group><name name-style="western"><surname>Bott</surname><given-names>R</given-names></name></person-group> (<year>1970</year>) <article-title>Die Süßwasserkrabben von Europa, Asien, Australien-und ihre Stammgeschichte.</article-title><source>Abhandlungen der Senckenbergischen Naturforschenden Gesellschaft</source><volume>526</volume>: <fpage>1</fpage>–<lpage>338</lpage>.</mixed-citation></ref><ref id="B29"><mixed-citation xmlns:xlink="http://www.w3.org/1999/xlink" xlink:type="simple"><person-group><name name-style="western"><surname>Ng</surname><given-names>PKL</given-names></name><name name-style="western"><surname>Guinot</surname><given-names>D</given-names></name><name name-style="western"><surname>Davie</surname><given-names>PJF</given-names></name></person-group> (<year>2008</year>) <article-title>Systema Brachyurorum: Part I. An annotated checklist of extant brachyuran crabs of the world.</article-title><source>The Raffles Bulletin of Zoology</source><volume>17</volume>: <fpage>1</fpage>–<lpage>286</lpage>.</mixed-citation></ref><ref id="B13"><mixed-citation xmlns:xlink="http://www.w3.org/1999/xlink" xlink:type="simple"><person-group><name name-style="western"><surname>Cumberlidge</surname><given-names>N</given-names></name></person-group> (<year>2008b</year>) <italic><tp:taxon-name><tp:taxon-name-part taxon-name-part-type="genus">Maydelliathelphusa</tp:taxon-name-part><tp:taxon-name-part taxon-name-part-type="species">edentula</tp:taxon-name-part></tp:taxon-name></italic>. The IUCN Red List of Threatened Species 2008: e.T134064A3905366.</mixed-citation></ref><ref id="B39"><mixed-citation xmlns:xlink="http://www.w3.org/1999/xlink" xlink:type="simple"><person-group><name name-style="western"><surname>Valarmathi</surname><given-names>K</given-names></name></person-group> (<year>2017</year>) <article-title><tp:taxon-name><tp:taxon-name-part taxon-name-part-type="subphylum">Crustacea</tp:taxon-name-part></tp:taxon-name>: <tp:taxon-name><tp:taxon-name-part taxon-name-part-type="order">Decapoda</tp:taxon-name-part></tp:taxon-name>.</article-title> In: <person-group><name name-style="western"><surname>Chandra</surname><given-names>K</given-names></name><name name-style="western"><surname>Gopi</surname><given-names>KC</given-names></name><name name-style="western"><surname>Rao</surname><given-names>DV</given-names></name><name name-style="western"><surname>Valarmathi</surname><given-names>K</given-names></name><name name-style="western"><surname>Alfred</surname><given-names>JRB</given-names></name></person-group> (<role>Eds</role>) <issue-title>Current Status of Freshwater Faunal Diversity in India.</issue-title><source>Zoological Survey of India, Kolkata, India</source>, <fpage>313</fpage>–<lpage>331</lpage>.</mixed-citation></ref><ref id="B36"><mixed-citation xmlns:xlink="http://www.w3.org/1999/xlink" xlink:type="simple"><person-group><name name-style="western"><surname>Ray</surname><given-names>D</given-names></name><name name-style="western"><surname>Mitra</surname><given-names>S</given-names></name><name name-style="western"><surname>Shaw</surname><given-names>S</given-names></name><name name-style="western"><surname>Roy</surname><given-names>D</given-names></name><name name-style="western"><surname>Bhandari</surname><given-names>SK</given-names></name><name name-style="western"><surname>Jana</surname><given-names>T</given-names></name></person-group> (<year>2018</year>) <article-title>Freshwater crab of North East India, its importance and conservation. International Journal of Engineering.</article-title><source>Science and Mathematics</source><volume>4</volume>: <fpage>96</fpage>–<lpage>103</lpage>.</mixed-citation></ref><ref id="B15"><mixed-citation xmlns:xlink="http://www.w3.org/1999/xlink" xlink:type="simple"><person-group><name name-style="western"><surname>Das</surname><given-names>RK</given-names></name></person-group> (<year>2021</year>) <article-title>First record of a freshwater crab, <italic><tp:taxon-name><tp:taxon-name-part taxon-name-part-type="genus">Maydelliathelphusa</tp:taxon-name-part><tp:taxon-name-part taxon-name-part-type="species">masoniana</tp:taxon-name-part></tp:taxon-name></italic> (Henderson, 1893) (<tp:taxon-name><tp:taxon-name-part taxon-name-part-type="order">Decapoda</tp:taxon-name-part></tp:taxon-name>: <tp:taxon-name><tp:taxon-name-part taxon-name-part-type="infraorder">Brachyura</tp:taxon-name-part></tp:taxon-name>: <tp:taxon-name><tp:taxon-name-part taxon-name-part-type="family">Gecarcinucidae</tp:taxon-name-part></tp:taxon-name>) from West Bengal, India.</article-title><source>Journal of Threatened Taxa</source><volume>13</volume>(<issue>13</issue>): <fpage>20084</fpage>–<lpage>20089</lpage>. <ext-link xlink:href="10.11609/jott.7465.13.13.20084-20089" ext-link-type="doi" xlink:type="simple">https://doi.org/10.11609/jott.7465.13.13.20084-20089</ext-link></mixed-citation></ref><ref id="B14"><mixed-citation xmlns:xlink="http://www.w3.org/1999/xlink" xlink:type="simple"><person-group><name name-style="western"><surname>Cumberlidge</surname><given-names>N</given-names></name></person-group> (<year>2008c</year>) <italic><tp:taxon-name><tp:taxon-name-part taxon-name-part-type="genus">Maydelliathelphusa</tp:taxon-name-part><tp:taxon-name-part taxon-name-part-type="species">lugubris</tp:taxon-name-part></tp:taxon-name></italic>. The IUCN Red List of Threatened Species 2008: e.T134282A3931648.</mixed-citation></ref></ref-list></tp:taxon-treatment>
